# Supplementary material for: Nanoscale Characterization of Interaction of Nucleosomes with H1 Linker Histone
Source: Int J Mol Sci. 2024 Dec 31;26(1):303. doi: 10.3390/ijms26010303 (PMC11719560; doi:10.3390/ijms26010303)
Supplement: Supplementary file 1 [file ijms-26-00303-s001.zip]

Archive with 1 entries (1 files):
- ijms-3390512-supplementary.pdf
